# Supplementary material for: How to deal with future uncertainty? An empirical study of undergraduates based on the theory of motivation information management
Source: Front Psychol. 2025 May 29;16:1537814. doi: 10.3389/fpsyg.2025.1537814 (PMC12159043; doi:10.3389/fpsyg.2025.1537814)
Supplement: Supplementary file 1 [file Table_1.xlsx]

## Sheet: Sheet1
APPENDIX
DEMOGRAPHIC AND RELATIONAL INFORMATION SURVEY ITEMS
Variable name	Items
Gender	Male
	Female
Age	Under 18 years old
	18-25 years old
	26-30 years old
	31-40 years old
	41-50 years old
	51-60 years old
	Over 60 years old
Are you a fresh graduate?	Yes
	No
Whether to participate in the postgraduate entrance examination？	Yes
	No
Whether to participate in autumn recruitment/spring recruitment？	Yes
	No
Have you found a job yet？	Yes
	No
Educational background	Junior high school and below
	High school
	Vocational school
	Undergraduate
	Postgraduate
	Master’s degree or above
	Other (open-end)
Your current grade (undergraduate only)	First grade
	Second grade
	Third grade
	Fourth grade
	Other (open-end)
TMIM MEASURES(teacher)
Variable name	Items	Response options
Uncertainty Discrepancy (teacher)	The teachers around me who can provide me with information know less about post-graduation destinations than I would like to know.	1 = strongly disagree to
	I hope I can learn more about my teachers’ thoughts and feelings about this information.	5 = strongly agree
	I am not sure if my teachers can provide me with relevant information.
	I worry that my teachers cannot provide me with relevant information.
	I feel unable to discuss post-graduation topics with my teachers.
Anxiety (teacher)	When you realize there is a significant gap between the post-graduation information you have and what you need, how anxious do you feel?	1-not anxious at all to
	How anxious do you feel when you think about having too much post-graduation information?	5=very anxious
	Do you feel anxious when you feel like you’re not getting enough post-graduation information? How anxious do you feel?
	When you feel you haven’t obtained enough information, how anxious do you feel?
	Not having enough post-graduation information makes me feel overwhelmed and unable to overcome challenges.	1 = strongly disagree to
		5= strongly agree
	When faced with uncertain information, I feel frustrated and unable to cope effectively.
Outcome Expectancy (teacher)	I believe that asking my teachers about post-graduation information will yield the results I desire.	1 = strongly disagree to
	Asking teachers for post-graduation information will bring me more benefits.	5 = strongly agree
	Consulting teachers about post-graduation information are important for my decision-making.
	I think my teachers might reject my inquiries.
Efficacy (teacher)	My teachers can provide me with post-graduation information.	1 = strongly disagree to
	They possess relatively comprehensive information.	5 = strongly agree
	If I try to discuss related issues with my teachers, they will be willing to engage.
	I know how to communicate with teachers to get the information I need.
	I can accept my teachers’ feedback on post-graduation information, whether positive or negative.
	I can handle the opinions my teachers provide based on post-graduation information, whether positive or negative.
Information Seeking (teacher)	I have already discussed post-graduation issues with my teachers.	1 = strongly disagree to
	I directly approached them for discussions.	5 = strongly agree
	I directly asked them for post-graduation information.
	I do not want my teachers to give me information about post-graduation issues.
	I avoid discussing post-graduation with my teachers .
TMIM MEASURES (family)
Variable name	Items	Response options
Uncertainty Discrepancy (family)	The family members around me who can provide me with information know less about post-graduation destinations than I would like to know.	1 = strongly disagree to
	I hope I can learn more about my family members’ thoughts and feelings about this information.	5 = strongly agree
	I am not sure if my family members can provide me with relevant information.
	I worry that my family members cannot provide me with relevant information.
	I feel unable to discuss post-graduation topics with my family members.
Anxiety (family)	When you realize there is a significant gap between the post-graduation information you have and what you need, how anxious do you feel?	1-not anxious at all to
	How anxious do you feel when you think about having too much post-graduation information?	5=very anxious
	Do you feel anxious when you feel like you’re not getting enough post-graduation information? How anxious do you feel?
	When you feel you haven’t obtained enough information, how anxious do you feel?
	Not having enough post-graduation information makes me feel overwhelmed and unable to overcome challenges.	1 = strongly disagree to
		5 = strongly agree
	When faced with uncertain information, I feel frustrated and unable to cope effectively.
Outcome Expectancy (family)	I believe that asking my family members about post-graduation information will yield the results I desire.	1 = strongly disagree to
	Asking family members for post-graduation information will bring me more benefits.	5 = strongly agree
	Consulting family members about post-graduation information are important for my decision-making.
	I think my family members might reject my inquiries.
Efficacy (family)	My family members can provide me with post-graduation information.	1 = strongly disagree to
	They possess relatively comprehensive information.	5 = strongly agree
	If I try to discuss related issues with my family members, they will be willing to engage.
	I know how to communicate with family members to get the information I need.
	I can accept my family members’ feedback on post-graduation information, whether positive or negative.
	I can handle the opinions my family members provide based on post-graduation information, whether positive or negative.
Information Seeking (famly)	I have already discussed post-graduation issues with my family members.	1 = strongly disagree to
	I directly approached them for discussions.	5 = strongly agree
	I directly asked them for post-graduation information.
	I do not want my family members to give me information about post-graduation issues.
	I avoid discussing post-graduation with my family members.
TMIM MEASURES (friend)
Variable name	Items	Response options
Uncertainty Discrepancy (friend)	The friends around me who can provide me with information know less about post-graduation destinations than I would like to know.	1 = strongly disagree to
	I hope I can learn more about my friends’ thoughts and feelings about this information.	5 = strongly agree
	I am not sure if my friends can provide me with relevant information.
	I worry that my friends cannot provide me with relevant information.
	I feel unable to discuss post-graduation topics with my friends.
Anxiety (friend)	When you realize there is a significant gap between the post-graduation information you have and what you need, how anxious do you feel?	1-not anxious at all to
	How anxious do you feel when you think about having too much post-graduation information?	5=very anxious
	Do you feel anxious when you feel like you’re not getting enough post-graduation information? How anxious do you feel?
	When you feel you haven’t obtained enough information, how anxious do you feel?
	Not having enough post-graduation information makes me feel overwhelmed and unable to overcome challenges.	1 = strongly disagree to
		5 = strongly agree
	When faced with uncertain information, I feel frustrated and unable to cope effectively.
Outcome Expectancy (friend)	I believe that asking my friends about post-graduation information will yield the results I desire.	1 = strongly disagree to
	Asking friends for post-graduation information will bring me more benefits.	5 = strongly agree
	Consulting friends about post-graduation information is important for my decision-making.
	I think my friends might reject my inquiries.
Efficacy (freind)	My friends can provide me with post-graduation information.	1 = strongly disagree to
	They possess relatively comprehensive information.	5 = strongly agree
	If I try to discuss related issues with my friends, they will be willing to engage.
	I know how to communicate with friends to get the information I need.
	I can accept my friends’ feedback on post-graduation information, whether positive or negative.
	I can handle the opinions my friends provide based on post-graduation information, whether positive or negative.
Information Seeking (freind)	I have already discussed post-graduation issues with my friends.	1 = strongly disagree to
	I directly approached them for discussions.	5 = strongly agree
	I directly asked them for post-graduation information.
	I do not want my friends to give me information about post-graduation issues.
	I avoid discussing post-graduation with my friends.
